# Supplementary material for: Putative Role of Fatty Acid Metabolic Therapy Using Ketogenic Diet and HIF-1α Inhibition in Hepatocellular Carcinoma: Evidence from an In Vitro Study
Source: Int J Mol Sci. 2025 Dec 5;26(24):11769. doi: 10.3390/ijms262411769 (PMC12732810; doi:10.3390/ijms262411769)
Supplement: Supplementary file 1 [file ijms-26-11769-s001.zip]

Archive with 1 entries (1 files):
- ijms-3930255-supplementary.pdf
